# Supplementary material for: Molecular analysis of small tissue samples obtained via transbronchial lung biopsy using radial probe endobronchial ultrasound
Source: PLoS One. 2019 Feb 26;14(2):e0212672. doi: 10.1371/journal.pone.0212672 (PMC6391011; doi:10.1371/journal.pone.0212672)
Supplement: S1 Table — ADC, adenocarcinoma; SqCC, squamous cell carcinoma; NSCLC, non-small cell lung cancer; ALK, anaplastic lymphoma kinase; EGFR, epidermal growth factor receptor; RLL, right lower lobe; RUL, right upper lobe; LUL, left upper lobe; LLL, left lower lobe; RML, right middle lobe. (XLSX) [file pone.0212672.s001.xlsx]

## Sheet: Sheet2
Age	Smoking history	ADC	SqCC	NSCLC	EGFR result using biopsy sample	Ex-smokeron of EGFR mutaion result using biopsy sample	ALK result using biopsy sample	EGFR result using surgical specimen	Ex-smokeron of EGFR mutaion result using surgical specimen	ALK result using surgical specimen	Pathologic stage	Tumor location	EGFR result changed patients	Complications related to procedure
63	Current-smoker	0	1	0	0	0	0	0	0	0	2B	RLL	0	0		0	No
64	Current-smoker	0	1	0	0	0	0	0	0	0	2A	RLL	0	0		1	Yes
53	Never-smoker	1	0	0	1	20	0	1	20	0	3A	RUL	0	0
71	Ex-smoker	1	0	0	0	0	0	0	0	0	1B	RUL	0	1
75	Never-smoker	1	0	0	0	0	0	0	0	0	1B	RLL	0	0
67	Ex-smoker	1	0	0	0	0	0	0	0	0	1B	RLL	0	0
46	Never-smoker	1	0	0	1	20,21	0	1	20,21	0	1B	LUL	0	0
69	Never-smoker	1	0	0	1	19	0	1	19	0	1A	RUL	0	0
71	Current-smoker	1	0	0	0	0	0	0	0	0	3A	RLL	0	0
69	Ex-smoker	1	0	0	1	19	0	1	19	0	1B	LLL	0	0
55	Current-smoker	1	0	0	0	0	0	0	0	0	3A	RUL	0	0
72	Ex-smoker	0	1	0	0	0	0	0	0	0	3A	RUL	0	0
64	Ex-smoker	1	0	0	1	21	0	1	21	0	1A	RLL	0	0
59	Never-smoker	1	0	0	1	19	0	1	19	0	3A	RUL	0	0
66	Never-smoker	0	1	0	0	0	0	0	0	0	1B	RUL	0	0
71	Never-smoker	1	0	0	1	19	0	1	19	0	1B	RLL	0	0
69	Current-smoker	0	1	0	0	0	0	0	0	0	1B	LUL	0	0
62	Never-smoker	0	1	0	0	0	0	0	0	0	1A	RLL	0	0
77	Never-smoker	1	0	0	1	21	0	1	21	0	1B	RML	0	0
74	Ex-smoker	0	1	0	0	0	0	0	0	0	1B	RLL	0	0
55	Never-smoker	1	0	0	1	19	0	1	19	0	3A	RLL	0	0
62	Never-smoker	1	0	0	0	0	0	0	0	0	1B	RML	0	0
82	Never-smoker	1	0	0	0	0	0	0	0	0	1B	RUL	0	0
73	Current-smoker	0	1	0	0	0	0	0	0	0	1A	RUL	0	0
72	Never-smoker	1	0	0	1	18	0	1	18	0	3A	LUL	0	0
69	Never-smoker	0	1	0	0	0	0	0	0	0	3A	RLL	0	0
59	Ex-smoker	1	0	0	1	21	0	1	21	0	1B	RUL	0	0
62	Never-smoker	1	0	0	0	0	0	0	0	0	2A	LUL	0	0
72	Ex-smoker	0	0	1	0	0	0	0	0	0	1B	RML	0	0
67	Current-smoker	1	0	0	0	0	0	0	0	0	2A	RLL	0	0
60	Ex-smoker	1	0	0	1	21	0	1	21	0	1B	LUL	0	0
48	Never-smoker	1	0	0	0	0	1	0	0	1	2A	LLL	0	0
66	Never-smoker	1	0	0	1	19	0	1	19	0	3A	RLL	0	0
78	Current-smoker	1	0	0	0	0	0	1	21	0	2A	RLL	1	0
56	Never-smoker	1	0	0	0	0	1	0	0	1	2A	LLL	0	0
48	Never-smoker	1	0	0	1	21	0	1	21	0	1B	RUL	0	0
71	Ex-smoker	0	1	0	0	0	0	0	0	0	2B	LUL,LLL	0	0
58	Never-smoker	1	0	0	1	19	0	1	19	0	1B	RUL,RLL	0	0
56	Never-smoker	1	0	0	1	19	0	1	19	0	1B	LUL	0	0
63	Never-smoker	1	0	0	0	0	0	0	0	0	1A	LUL	0	0
74	Ex-smoker	1	0	0	0	0	0	1	21	0	2A	RUL,RLL	1	0
65	Ex-smoker	1	0	0	0	0	0	0	0	0	2A	RLL	0	0
83	Ex-smoker	0	1	0	0	0	0	0	0	0	1B	LLL	0	0
55	Never-smoker	1	0	0	1	19	0	1	19	0	1B	RUL	0	0
82	Ex-smoker	1	0	0	1	21	0	1	21	0	1B	LLL	0	0
67	Never-smoker	1	0	0	0	0	0	0	0	0	1B	RUL	0	0
43	Current-smoker	1	0	0	1	21	0	1	21	0	3A	RUL,RML	0	0
65	Never-smoker	0	0	1	1	21	0	1	21	0	3A	RLL	0	0
71	Current-smoker	0	1	0	0	0	0	0	0	0	3A	RUL,RML	0	0
56	Never-smoker	1	0	0	1	19	0	1	19	0	1B	LUL	0	0
47	Ex-smoker	1	0	0	0	0	0	0	0	0	1B	RUL	0	0
64	Current-smoker	0	0	1	0	0	0	0	0	0	1B	RUL	0	0
74	Ex-smoker	1	0	0	0	0	0	0	0	0	2A	RLL	0	0
76	Current-smoker	0	1	0	0	0	0	0	0	0	2B	RLL	0	0
61	Never-smoker	1	0	0	1	19	0	1	19	0	3A	LLL	0	0
74	Current-smoker	1	0	0	0	0	0	0	0	0	2B	RLL	0	0
67	Current-smoker	1	0	0	0	0	0	0	0	0	2A	LUL	0	0
69	Never-smoker	1	0	0	0	0	0	0	0	0	1B	RLL	0	0
71	Ex-smoker	0	1	0	0	0	0	0	0	0	1A	RML	0	0
50	Never-smoker	1	0	0	1	21	0	1	21	0	1B	RML,RLL	0	0
67	Never-smoker	1	0	0	0	0	0	0	0	0	3A	RML,RLL	0	0
68	Ex-smoker	0	0	1	0	0	0	0	0	0	1B	LUL	0	0
73	Never-smoker	1	0	0	1	18	0	1	18	0	1B	RLL	0	0
69	Current-smoker	1	0	0	1	21	0	1	21	0	3A	LLL	0	0
67	Current-smoker	0	1	0	0	0	0	0	0	0	1B	RLL	0	0
70	Ex-smoker	1	0	0	1	19	0	1	19	0	3A	LUL	0	0
74	Current-smoker	1	0	0	0	0	0	0	0	0	1B	LUL	0	0
72	Current-smoker	1	0	0	0	0	1	0	0	1	3A	RLL	0	0
70	Never-smoker	1	0	0	1	18,21	0	1	18,21	0	3A	LUL	0	0
62	Current-smoker	1	0	0	0	0	0	0	0	0	1B	RUL	0	0
77	Current-smoker	0	1	0	0	0	0	0	0	0	1A	LUL	0	0
70	Never-smoker	1	0	0	1	21	0	1	21	0	3A	LUL	0	0
73	Ex-smoker	0	1	0	0	0	0	0	0	0	1A	RUL	0	0
84	Never-smoker	1	0	0	0	0	0	0	0	0	1A	RLL	0	0
57	Ex-smoker	1	0	0	0	0	0	0	0	0	1A	LUL	0	0
70	Never-smoker	1	0	0	0	0	0	1	21	0	1B	RML	1	0
50	Ex-smoker	1	0	0	1	19	0	1	19	0	2A	LUL	0	0
75	Never-smoker	0	1	0	0	0	0	0	0	0	1B	RUL	0	0
52	Never-smoker	1	0	0	0	0	0	0	0	0	1B	LUL	0	0
60	Never-smoker	1	0	0	1	19	0	1	19	0	1A	RUL	0	0
77	Current-smoker	1	0	0	0	0	0	0	0	0	1A	RLL	0	0
59	Current-smoker	0	0	1	0	0	0	0	0	0	2A	LUL	0	0
53	Never-smoker	1	0	0	1	21	0	1	21	0	1B	RLL	0	0
77	Never-smoker	1	0	0	1	19	0	1	19	0	1A	RLL	0	0
63	Never-smoker	1	0	0	1	21	0	1	21	0	3A	RLL	0	0
69	Never-smoker	1	0	0	0	0	0	0	0	0	1B	LUL	0	0
56	Never-smoker	1	0	0	0	0	0	0	0	0	3A	RLL	0	0
66	Current-smoker	1	0	0	0	0	0	0	0	0	1B	LLL	0	0
60	Never-smoker	1	0	0	1	19	0	1	19	0	1B	RLL	0	0
71	Never-smoker	1	0	0	0	0	1	0	0	1	2A	RLL	0	0
76	Never-smoker	1	0	0	1	21	0	1	21	0	1A	RLL	0	0
